# Supplementary material for: A Novel Signaling Driven by the Stem Cell Marker ALDH1A3 Promotes Glioblastoma Cell Mobility
Source: Cells. 2026 Jun 14;15(12):1079. doi: 10.3390/cells15121079 (PMC13296712; doi:10.3390/cells15121079)
Supplement: Supplementary file 1 [file cells-15-01079-s001.zip]

Archive with 1 entries (1 files):
- cells-4295192-supplementary.pdf
